# Supplementary material for: The Src-Family Kinases SRC and BLK Contribute to the CLDN6-Adhesion Signaling
Source: Cells. 2023 Jun 23;12(13):1696. doi: 10.3390/cells12131696 (PMC10341166; doi:10.3390/cells12131696)
Supplement: Supplementary file 1 [file cells-12-01696-s001.zip]

Archive with 1 entries (1 files):
- cells-2426447-supplementary.pdf
